# Supplementary material for: A Nutrition Education Intervention Positively Affects the Diet–Health-Related Practices and Nutritional Status of Mothers and Children in a Pulse-Growing Community in Halaba, South Ethiopia
Source: Children (Basel). 2024 Nov 19;11(11):1400. doi: 10.3390/children11111400 (PMC11592757; doi:10.3390/children11111400)
Supplement: Supplementary file 1 [file children-11-01400-s001.zip]

Archive with 1 entries (1 files):
- children-3305072-supplementary.pdf
